# Supplementary material for: Identification of Candidate Genes Associated with Susceptibility to Ovarian Clear Cell Adenocarcinoma Using cis-eQTL Analysis
Source: J Clin Med. 2020 Apr 16;9(4):1137. doi: 10.3390/jcm9041137 (PMC7231141; doi:10.3390/jcm9041137)
Supplement: Supplementary file 1 [file jcm-09-01137-s001.zip]

Archive with 3 entries (2 files):
- jcm-764339-supple-for conversion/
- jcm-764339-supple-for conversion/jcm-764339-supple.docx
- jcm-764339-supple-for conversion/jcm-764339-table s2.docx
